# Supplementary material for: Factors Influencing Physicians’ Continuous Blogging: A Survey
Source: Healthcare (Basel). 2021 Jul 29;9(8):958. doi: 10.3390/healthcare9080958 (PMC8394209; doi:10.3390/healthcare9080958)
Supplement: Supplementary file 1 [file healthcare-09-00958-s001.zip]

Archive with 1 entries (1 files):
- healthcare-1291719-supplementary.pdf
